# Supplementary material for: Tourette syndrome research highlights from 2016
Source: F1000Res. 2017 Nov 29;6:1430. Originally published 2017 Aug 11. [Version 2] doi: 10.12688/f1000research.12330.2 (PMC5621096; doi:10.12688/f1000research.12330.2)
Supplement: Supplementary file 1 [file f1000research-6-14399-s0000.tgz]

Archive with 1 entries (1 files):
- 157ba6f3-a7f8-4923-afde-4f306e2ddcbd.xlsx
