# Supplementary material for: Tourette syndrome research highlights from 2016
Source: F1000Res. 2017 Nov 29;6:1430. Originally published 2017 Aug 11. [Version 2] doi: 10.12688/f1000research.12330.2 (PMC5621096; doi:10.12688/f1000research.12330.2)
Supplement: Supplementary file 1 [file f1000research-6-14399-s0000.tgz › 157ba6f3-a7f8-4923-afde-4f306e2ddcbd.xlsx]

## Sheet: Sheet1
	motor	phonic	impairment	global		TTS	improvement	total	check
baseline	18.9	15.6	39.2	74		34.5		73.7	-0.3
3 mo	12.8	11.7	25.4	49.8		24.5	-0.289855	49.9	0.1
6 mo	9.3	8.8	15	32.6		18.1	-0.475362	33.1	0.5
12 mo	8.8	8.3	14.2	31.2		17.1	-0.504348	31.3	0.1
	YBOCS	improvement
baseline	21.61
3 mo	18	-0.167052
6 mo	14.39	-0.334105
12 mo	13.78	-0.362332
